# Supplementary material for: Rapid Generation of Murine Bispecific Antibodies Using FAST-IgTM for Preclinical Screening of HER2/CD3 T-Cell Engagers
Source: Antibodies (Basel). 2024 Jan 2;13(1):3. doi: 10.3390/antib13010003 (PMC10801562; doi:10.3390/antib13010003)
Supplement: Supplementary file 1 [file antibodies-13-00003-s001.zip]

Archive with 1 entries (1 files):
- antibodies-2709504-supplementary.pdf
